# Supplementary material for: Substrate-restricted methanogenesis and limited volatile organic compound degradation in highly diverse and heterogeneous municipal landfill microbial communities
Source: ISME Commun. 2022 Jul 13;2:58. doi: 10.1038/s43705-022-00141-4 (PMC9723747; doi:10.1038/s43705-022-00141-4)
Supplement: Supplementary file 3 — Supplemental data file 2 [file 43705_2022_141_MOESM3_ESM.xlsx]

## Sheet: Geochemical Data
Geochemical Data: averaged concentrations for April 2016 and October 2016. All units are ug/L.
Sample Location:	GW1	LW1	LW2	LW3
1,1,1-Trichloroethane	9.2	0	0	0
1,1-Dichloroethane	12.5	0	0	0
1,1-Dichloroethene	0.115	0	0	0
1,2-Dichloroethane	0.425	0	0	0
1,4-Dichlorobenzene	0	0	0	11.5
2-Butanone (Methyl ethyl ketone) (MEK)	0	0	0	0
Benzene	0.69	13.5	0	5.5
Bromodichloromethane	0	0	0	0
Chlorobenzene	0	6	0	3.8
Chloroethane	31.5	0	0	0
Chloroform (Trichloromethane)	0.35	0	0	0
cis-1,2-Dichloroethene	4.05	0	0	0
Ethylbenzene	0.13	275	8.25	17.5
m&p-Xylenes	0.065	1040	26.25	200
o-Xylene	0.06	250	17.05	11.2
Styrene	0	0	0	0
Tetrachloroethene	0	0	0	0
Toluene	0	17	0	0
trans-1,2-Dichloroethene	1.145	0	0	0
trans-1,3-Dichloropropene	0	0	0	0
Trichloroethene	8	0	0	0
Vinyl chloride	0.735	0	0	0
1,4-Dioxane	26	0	0	0
SUMMARY	GW1	LW1	LW2	LW3
Chlorinated ethenes, ethanes, benzenes	68.02	0	0	0
Benzene	0.69	13.5	0	5.5
Xylene, toluene	0.125	1307	43.3	211.2
ethylbenzene	0.13	275	8.25	17.5
1,4-dichlorobenzene, chlorobenzene	0	6	0	15.3
Dioxane	26	0	0	0

## Sheet: Gene counts
Gene counts: McrA and VOC-degradation relevant proteins, their KEGG KO or other gene family ID, and gene counts for each of the six landfill-associated metagenomes.
Compound	Gene name	KEGG	Total count	LW1	LW2	LW3	CLC_T1	CLC_T2	GW1	CURATED?		Curated:
Chlorinated ethenes, ethanes, benzenes	Reductive dehalogenase	pfam13486	22	2	12	6	0	2	0			YES (See main text)
Benzene	anaerobic benzene carboxylase (Abc)	BLASTP-derived	7	0	1	6	0	0	0			NO (Aerobic process)
Xylene, toluene	toluene methyl-monooxygenase	K15757	13	1	6	3	1	2	0
Xylene, toluene	benzylsuccinate synthase (bssA), benzylsuccinate fumarate-lyase	K07540	40	10	3	26	0	0	1			anaerobic process
Xylene, toluene	bbsD (beta-oxidation of benzylsuccinate)	K07548	44	0	8	23	1	8	4			*No anaerobic degradation known for 1,4-dioxane
Xylene, toluene	bbsA	K07549	13	1	3	9	0	0	0
Xylene, toluene	bbsB	K07550	44	3	20	21	0	0	0
Xylene, toluene	bbsC	K07547	10	0	1	9	0	0	0
Xylene, toluene	bbsE	K07543	199	21	77	88	0	4	9
	bbsF	K07544	287	29	111	123	0	8	16
	bbsG	K07545	34	2	12	19	0	0	1
	bbsH	K07546	153	11	62	68	0	6	6
ethylbenzene	ethylbenzene dehydrogenase/hydroxylase Alpha	K10700	40	0	19	19	0	2	0
ethylbenzene	ethylbenzene dioxygenase	K14748	0	0	0	0	0	0	0
ethylbenzene	napthalene 1,2-dioxygenase alpha sub	K14579	2	0	2	0	0	0	0
1,4-dichlorobenzene, chlorobenzene	benzene/toluene/chlorobenzene dioxygenase (tcbAa)	K03268	15	0	13	1	0	1	0
1,4-dichlorobenzene, chlorobenzene	chlorobenzene dihydrodiol dehydrogenase (tcbB, tecB)	K16269	1	0	1	0	0	0	0
Dioxane	DXMO (Pseudonocardia)	K18223	1	0	1	0	0	0	0
Dioxane	PrmA (Mycobacterium)	K16157	0	0	0	0	0	0	0
Methane (production)	Methyl-coenzyme M reductase alpha subunit	K00399	94	18	21	11	18	25	1

## Sheet: RdhA
Landfill-derived RdhA IMG accessions	Read coverage (if on scaffold >2.5 kb)
Ga0172377_108020191
Ga0172377_110064241
Ga0172380_100946631
Ga0172380_102973432
Ga0172380_104399111
Ga0172380_105544021
Ga0172380_106176301
Ga0172380_108014711
Ga0172381_109250201
Ga0172381_110019181
Ga0172382_100299276	9.66014
Ga0172382_100519561	13.5457
Ga0172382_101600251
Ga0172382_101802232
Ga0172382_102034501
Ga0172382_103063171
Ga0172382_103309021
Ga0172382_103365071
Ga0172382_103653131
Ga0172382_103839241
Ga0172382_105343881
Ga0172382_108512241

## Sheet: AbcA
Landfill-derived AbcA IMG accessions	Read coverage (if on scaffold >2.5 kb)
Ga0172380_101279821
Ga0172380_102252131
Ga0172380_100346953	18.013
Ga0172380_100422421	47.3189
Ga0172380_100006492	16.8965
Ga0172380_107303141
Ga0172382_100080509	25.5482

## Sheet: BssA
Landfill-derived BssA IMG accessions
	passed tree QC	BlastKoala	Read coverage (if on scaffold >2.5 kb)
Ga0172381_100744933	Y	Y	6.46928
Ga0172381_102837681	Y	Y
Ga0172381_103927821	Y	Y
Ga0172381_105074671	Y	Y
Ga0172381_105382001	Y	Y
Ga0172381_105508621	Y	Y
Ga0172381_106226191	Y	Y
Ga0172382_101452511	Y	Y
Ga0172380_1000019068	Y	Y	20.3408
Ga0172380_100018416	Y	Y	13.0689
Ga0172380_100489473	Y	Y	6.8101
Ga0172380_100525731	Y	Y	6.65046
Ga0172380_100617691	Y	Y	5.74732
Ga0172380_100621603	Y	Y	5.94239
Ga0172380_100957121	Y	Y
Ga0172380_101335353	Y	Y
Ga0172380_101727291	Y	Y
Ga0172380_101817851	Y	Y
Ga0172380_101841222	Y	Y
Ga0172380_104301721	Y	Y
Ga0172380_105087181	Y	Y
Ga0172380_105114411	Y	Y
Ga0172381_102840031	Y
Ga0172381_103668462	Y
Ga0172381_104535401	Y
Ga0172380_103834281	Y
Ga0172379_111750741		Y
Ga0172382_102129161		Y
Ga0172382_112524271		Y
Ga0172380_1000019067		Y	20.3408
Ga0172380_100767082		Y	6.44146
Ga0172380_106595741		Y
Ga0172380_107275151		Y
Ga0172380_107747041		Y
Ga0172380_108432081		Y
Ga0172380_108474221		Y
Ga0172380_108771711		Y
Ga0172380_110972311		Y
Ga0172380_111625171		Y
Ga0172380_114416031		Y

## Sheet: EbdA
Landfill-derived EbdA IMG accessions	Read coverage (if on scaffold >2.5 kb)
Ga0172377_105332141
Ga0172377_106517451
Ga0172380_100000381	17.4384
Ga0172380_10000181129	17.3058
Ga0172380_1000040665	48.2589
Ga0172380_1000040668	48.2589
Ga0172380_1000070814	16.8737
Ga0172380_1000072710	16.2258
Ga0172380_100008082	53.5785
Ga0172380_1000180116	8.19133
Ga0172380_100025954	16.9234
Ga0172380_100042083	15.879
Ga0172380_100070565	5.6935
Ga0172380_100073127	18.748
Ga0172380_100236012	51.0235
Ga0172380_101037461
Ga0172380_103023951
Ga0172380_103680921
Ga0172380_104149651
Ga0172380_104534201
Ga0172380_105990391
Ga0172382_100113536	7.58352
Ga0172382_100278814	51.1867
Ga0172382_100395984	17.3598
Ga0172382_100401663	24.9442
Ga0172382_100581512	10.3847
Ga0172382_100665061	22.764
Ga0172382_100802491	22.4447
Ga0172382_101139171
Ga0172382_102000321
Ga0172382_102820071
Ga0172382_102951291
Ga0172382_103051581
Ga0172382_103508191
Ga0172382_103554801
Ga0172382_104148671
Ga0172382_104324051
Ga0172382_105373341
Ga0172382_105465791
Ga0172382_105960331

## Sheet: TcbB
Landfill-derived TcbB IMG accessions	Read coverage (if on scaffold >2.5 kb)
Ga0172382_100264685	17.4182

## Sheet: DxmA
Landfill-derived DxmA IMG accessions	Read coverage (if on scaffold >2.5 kb)
Ga0172382_100080076	19.398

## Sheet: McrA
Landfill-derived McrA IMG accessions	Read coverage (if on scaffold >2.5 kb)
Ga0172377_100635814	7.14346
Ga0172377_100723093	5.54674
Ga0172380_100158806	9.37305
Ga0172381_10000056112	46.0944
Ga0172381_100067074	17.8036
Ga0172380_100229082	10.7946
Ga0172382_1000611619	14.035
Ga0172378_1000028721	15.0697
Ga0172378_1000562210	7.56636
Ga0172377_100021845	8.74198
Ga0172377_100098274	6.54611
Ga0172382_100158225	6.00538
Ga0172382_1000111739	10.6009
Ga0172382_100760883	15.7012
Ga0172378_1000983210	41.9929
Ga0172378_100050987	16.4237
Ga0172378_100172148	13.6864
Ga0172377_1000007464	10.7177
Ga0172382_100037405	7.16113
Ga0172377_102110741
Ga0172378_101727341
Ga0172377_100190081	19.3536
Ga0172377_102032531
Ga0172377_100208371	6.53731
Ga0172382_102787941
Ga0172380_102650891
Ga0172378_101698211
Ga0172382_102248271
Ga0172379_101534112
Ga0172381_101004461
Ga0172382_102835271
Ga0172378_101958641
Ga0172377_102292551
Ga0172378_101323741
Ga0172377_102056092
Ga0172380_101192453
Ga0172381_100477361	7.58202
Ga0172382_102385122
Ga0172382_101581132
Ga0172377_104268641
Ga0172378_102501731
Ga0172378_103685851
Ga0172377_102922451
Ga0172382_103564151
Ga0172377_103081481
Ga0172378_103902131
Ga0172378_102002801
Ga0172377_101091701	85.4245
Ga0172381_100288691	19.292
Ga0172377_100910154	4.98224
Ga0172381_101331231
Ga0172377_102793712
Ga0172380_100241916	5.08127
Ga0172377_105045581
Ga0172382_101334621
Ga0172382_102447661
Ga0172377_102998912
Ga0172378_103613841
Ga0172377_105316051
Ga0172381_104953981
Ga0172378_104078161
Ga0172377_101432383
Ga0172381_103529611
Ga0172380_103768952
Ga0172380_100652074	6.24375
Ga0172382_100400201	47.5772
Ga0172381_103601722
Ga0172381_105451641
Ga0172380_105052281
Ga0172382_103015792
Ga0172377_100389205	14.9869
Ga0172381_105512301
Ga0172377_100044131	13.57
Ga0172382_100499301	49.2969
Ga0172381_105763901
Ga0172382_105238041
Ga0172381_104394981
Ga0172378_105632841
Ga0172381_105986091
Ga0172381_102484762
Ga0172377_106558981
Ga0172380_105742311
Ga0172380_105884681
Ga0172382_105888361
Ga0172378_106292701
Ga0172381_104356091
Ga0172380_101135823
Ga0172382_106051741
Ga0172381_106773591
Ga0172377_107411461
Ga0172381_106951161
Ga0172382_106306051
Ga0172382_106363661
Ga0172378_101119304

## Sheet: Average coverage
Average coverages
RdhA	11.6029
AbcA	26.9442
BssA	10.2013
EbdA	24.5533
TcbB	17.4182	only one scaffold
DxmA	19.398	only one scaffold
McrA	17.772
